# Supplementary material for: Adapting the Baseline Resilience Indicators for Communities (BRIC) Framework for England: Development of a Community Resilience Index
Source: Int J Environ Res Public Health. 2024 Aug 1;21(8):1012. doi: 10.3390/ijerph21081012 (PMC11354088; doi:10.3390/ijerph21081012)
Supplement: Supplementary file 1 [file ijerph-21-01012-s001.zip]

Archive with 1 entries (1 files):
- ijerph-3105164-supplementary.pdf
